# Supplementary material for: Genome-Wide Association Study for Spot Blotch Resistance in Hard Winter Wheat
Source: Front Plant Sci. 2018 Jul 6;9:926. doi: 10.3389/fpls.2018.00926 (PMC6043670; doi:10.3389/fpls.2018.00926)
Supplement: Supplementary file 10 [file Table_10.xlsx]

## Sheet: Supplementary Table 10
Supplementary Table 10. The genes in the candidate regions spanning the spot blotch resistance QTLs and their functional annotations. The pathogenesis-related (PR) proteins are highlighted.
Sr. no.	QTL region	CDS	Start (bp)	End (bp)	Protein name	Identifier	Description	Plant defense role
1	QSb.sdsu-2D.1	TRIAE_CS42_2DL_TGACv1_157968_AA0504200.1	608755477	608757140	Traes_2AL_B6403BABA.1	TPR_12	Tetratricopeptide repeat	Yes
2	QSb.sdsu-2D.1	TRIAE_CS42_2DL_TGACv1_157979_AA0504560.1	608483830	608484214	Traes_2AL_FA6A3742F.2	adh_short	short chain dehydrogenase	No
3	QSb.sdsu-2D.1	TRIAE_CS42_2DL_TGACv1_157979_AA0504610.1	608538652	608539054	Traes_2AL_0380ABB5D.1	EamA	EamA-like transporter family	Yes
4	QSb.sdsu-2D.1	TRIAE_CS42_2DL_TGACv1_157979_AA0504630.1	608557847	608559379	Traes_2AL_796D6C2DE.1	Pyridoxal_deC	Pyridoxal-dependent decarboxylase conserved domain	Yes
5	QSb.sdsu-2D.1	TRIAE_CS42_2DL_TGACv1_158012_AA0505980.1	607634372	607634887	Traes_2AL_F2A7A54AF.1	MAM33	Mitochondrial glycoprotein	Yes
6	QSb.sdsu-2D.1	TRIAE_CS42_2DL_TGACv1_158012_AA0506010.1	607657102	607657697	Traes_2BL_12EC0A32D.1	ERCC4	ERCC4 domain	No
7	QSb.sdsu-2D.1	TRIAE_CS42_2DL_TGACv1_158012_AA0506030.1	607676165	607676863	Traes_2BL_DA42D6BA6.2	ERCC4	ERCC4 domain	No
8	QSb.sdsu-2D.1	TRIAE_CS42_2DL_TGACv1_158033_AA0506670.1	606716606	606718601	Traes_2DL_7FCE012A2.2	FPP	Filament-like plant protein, long coiled-coil	No
9	QSb.sdsu-2D.1	TRIAE_CS42_2DL_TGACv1_158275_AA0514360.1	607996265	607996609	Traes_2AL_ACBAA6A31.1	HLH	Helix-loop-helix DNA-binding domain	No
10	QSb.sdsu-2D.1	TRIAE_CS42_2DL_TGACv1_158275_AA0514380.1	607970385	607972449	Traes_2DL_3557098A3.2	LRR_8	Leucine rich repeat	Yes
11	QSb.sdsu-2D.1	TRIAE_CS42_2DL_TGACv1_158275_AA0514390.1	607964913	607965284	Traes_2AL_29B2C075A.2	LRR_8	Leucine rich repeat	Yes
12	QSb.sdsu-2D.1	TRIAE_CS42_2DL_TGACv1_158275_AA0514430.1	607933238	607933645	Traes_2BL_EF93F05E7.1	zf-UBP	Zn-finger in ubiquitin-hydrolases and other protein	YES
13	QSb.sdsu-2D.1	TRIAE_CS42_2DL_TGACv1_159069_AA0531760.1	607283711	607284436	Traes_2BL_1E57B73B21.5	AP2	AP2 domain	Yes
14	QSb.sdsu-2D.1	TRIAE_CS42_2DL_TGACv1_159098_AA0532320.1	608198894	608199891	Traes_2DL_ABA700EBD.1	FGGY_N	FGGY family of carbohydrate kinases, N-terminal domain	No
15	QSb.sdsu-2D.1	TRIAE_CS42_2DL_TGACv1_159351_AA0536900.1	607421900	607423361	Traes_2DL_589E1A2F5.1	zf-RING_2	Ring finger domain	Yes
16	QSb.sdsu-2D.1	TRIAE_CS42_2DL_TGACv1_160157_AA0547600.1	606992394	606993286	Traes_2AL_9410F933C.1	LpxK	Tetraacyldisaccharide-1-P 4'-kinase	No
17	QSb.sdsu-2D.1	TRIAE_CS42_2DL_TGACv1_162656_AA0563280.1	608660611	608661264	Traes_2AL_02C399D2E.2	Methyltransf_16	Lysine methyltransferase	No
18	QSb.sdsu-3A.1	TRIAE_CS42_3AL_TGACv1_193629_AA0615710.1	523556168	523557577	Traes_3AL_1E9C2AB20.1	DUF1421	UBA-like domain (DUF1421)	No
19	QSb.sdsu-3A.1	TRIAE_CS42_3AL_TGACv1_193629_AA0615710.1	523556168	523557577	TRAES3BF046100050CFD_t1	DUF1421	UBA-like domain (DUF1421)	No
20	QSb.sdsu-3A.1	TRIAE_CS42_3AL_TGACv1_193636_AA0615970.1	535553231	535554562	Traes_3AL_69B2A9F98.1	DUF4413	Domain of unknown function (DUF4413)	No
21	QSb.sdsu-3A.1	TRIAE_CS42_3AL_TGACv1_193641_AA0616030.1	536896431	536897267	TRAES3BF002700090CFD_t1	TCP	TCP family transcription factor	No
22	QSb.sdsu-3A.1	TRIAE_CS42_3AL_TGACv1_193741_AA0618890.1	511597446	511598801	TRAES3BF073300020CFD_t1	LRR_8	Leucine rich repeat	Yes
23	QSb.sdsu-3A.1	TRIAE_CS42_3AL_TGACv1_193833_AA0620460.1	533072518	533073519	Traes_3AL_E6E9E7766.2	No match	-	No
24	QSb.sdsu-3A.1	TRIAE_CS42_3AL_TGACv1_193833_AA0620460.1	533072518	533073519	Traes_3DL_0F45E971E.1	HA2	Helicase associated domain (HA2)	No
25	QSb.sdsu-3A.1	TRIAE_CS42_3AL_TGACv1_193833_AA0620480.1	#N/A	#N/A	TRAES3BF081500010CFD_t1	NPR1_like_C	NPR1/NIM1 like defence protein C terminal	No
26	QSb.sdsu-3A.1	TRIAE_CS42_3AL_TGACv1_193946_AA0623180.1	540655177	540656632	TRAES3BF003200010CFD_t1	PTR2	POT family	No
27	QSb.sdsu-3A.1	TRIAE_CS42_3AL_TGACv1_193952_AA0623370.1	514108258	514109538	Traes_3AL_EF19996B2.1	ABC_tran	ABC transporter	Yes
28	QSb.sdsu-3A.1	TRIAE_CS42_3AL_TGACv1_193996_AA0624210.1	531667065	531668657	Traes_3AL_0A46D679D.1	Skp1_POZ	Skp1 family, tetramerisation domain	No
29	QSb.sdsu-3A.1	TRIAE_CS42_3AL_TGACv1_194062_AA0625710.1	523731587	523733572	TRAES3BF046100070CFD_t1	PPR_2	PPR repeat family	Yes
30	QSb.sdsu-3A.1	TRIAE_CS42_3AL_TGACv1_194122_AA0626930.1	539374869	539377108	TRAES3BF003200030CFD_t1	eIF3_p135	Translation initiation factor eIF3 subunit 135	No
31	QSb.sdsu-3A.1	TRIAE_CS42_3AL_TGACv1_194189_AA0628150.1	515828112	515829023	TRAES3BF079300010CFD_t1	SATase_N	Serine acetyltransferase, N-terminal	No
32	QSb.sdsu-3A.1	TRIAE_CS42_3AL_TGACv1_194189_AA0628160.1	515861207	515862034	TRAES3BF190500010CFD_t1	Put_Phosphatase	Putative Phosphatase	YES
33	QSb.sdsu-3A.1	TRIAE_CS42_3AL_TGACv1_194211_AA0628680.1	532640444	532641475	TRAES3BF082100120CFD_t1	Str_synth	Strictosidine synthase	No
34	QSb.sdsu-3A.1	TRIAE_CS42_3AL_TGACv1_194211_AA0628690.1	532646009	532647809	Traes_3AL_BC0444B1D.1	PAT1	Topoisomerase II-associated protein PAT1	Yes
35	QSb.sdsu-3A.1	TRIAE_CS42_3AL_TGACv1_194211_AA0628700.1	532667706	532669287	TRAES3BF081500050CFD_t1	No match	-	No
36	QSb.sdsu-3A.1	TRIAE_CS42_3AL_TGACv1_194229_AA0629080.1	543179420	543180508	TRAES3BF010600050CFD_t1	DUF688	Protein of unknown function (DUF688)	No
37	QSb.sdsu-3A.1	TRIAE_CS42_3AL_TGACv1_194255_AA0629700.1	517665012	517666495	Traes_3AL_0A9EF3ABD.1	Glyco_transf_20	Glycosyltransferase family 20	No
38	QSb.sdsu-3A.1	TRIAE_CS42_3AL_TGACv1_194300_AA0630760.1	565795796	565797713	Traes_3AL_1E22507C0.2	No match	-	No
39	QSb.sdsu-3A.1	TRIAE_CS42_3AL_TGACv1_194444_AA0633200.1	513889192	513890492	Traes_3AL_872360FB9.1	RCC1	Regulator of chromosome condensation (RCC1) repeat	No
40	QSb.sdsu-3A.1	TRIAE_CS42_3AL_TGACv1_194760_AA0638920.1	542735111	542736001	TRAES3BF010600020CFD_t1	DOG1	Seed dormancy control	No
41	QSb.sdsu-3A.1	TRIAE_CS42_3AL_TGACv1_194775_AA0639210.1	564941017	564942761	TRAES3BF111300040CFD_t1	MATH	MATH domain	No
42	QSb.sdsu-3A.1	TRIAE_CS42_3AL_TGACv1_194775_AA0639220.1	564943514	564944702	Traes_3AL_354BA85BB.2	Zein-binding	Zein-binding	No
43	QSb.sdsu-3A.1	TRIAE_CS42_3AL_TGACv1_194838_AA0640440.1	538013900	538016914	Traes_3AL_EC4C2C4251.1	NB-ARC	NB-ARC domain	Yes
44	QSb.sdsu-3A.1	TRIAE_CS42_3AL_TGACv1_194838_AA0640460.1	538007838	538009239	TRAES3BF003200080CFD_t1	DUF3336	Domain of unknown function (DUF3336)	No
45	QSb.sdsu-3A.1	TRIAE_CS42_3AL_TGACv1_195024_AA0643610.1	556669207	556671231	TRAES3BF086500040CFD_t1	PPR_1	PPR repeat	Yes
46	QSb.sdsu-3A.1	TRIAE_CS42_3AL_TGACv1_195031_AA0643770.1	521302072	521302962	TRAES3BF046300170CFD_t1	No match	-	No
47	QSb.sdsu-3A.1	TRIAE_CS42_3AL_TGACv1_195212_AA0646540.1	535003895	535005278	TRAES3BF056700040CFD_t1	GH3	GH3 auxin-responsive promoter	Yes
48	QSb.sdsu-3A.1	TRIAE_CS42_3AL_TGACv1_195212_AA0646560.1	534996175	534997074	TRAES3BF056700020CFD_t1	PPR_2	PPR repeat family	Yes
49	QSb.sdsu-3A.1	TRIAE_CS42_3AL_TGACv1_195331_AA0648130.1	557416053	557418176	Traes_3AL_A930A62B8.2	NB-ARC	NB-ARC domain	Yes
50	QSb.sdsu-3A.1	TRIAE_CS42_3AL_TGACv1_195331_AA0648140.1	557410456	557413425	Traes_3AL_5AE61D9A8.2	NB-ARC	NB-ARC domain	Yes
51	QSb.sdsu-3A.1	TRIAE_CS42_3AL_TGACv1_195407_AA0649240.1	536626493	536628292	Traes_3AL_F03FB85C1.1	Exo70	Exo70 exocyst complex subunit	No
52	QSb.sdsu-3A.1	TRIAE_CS42_3AL_TGACv1_195454_AA0649800.1	511066957	511068118	TRAES3BF073300050CFD_t1	Aminotran_5	Aminotransferase class-V	No
53	QSb.sdsu-3A.1	TRIAE_CS42_3AL_TGACv1_195503_AA0650290.1	515731749	515733224	Traes_3B_35BE8A7AE.1	NB-ARC	NB-ARC domain	Yes
54	QSb.sdsu-3A.1	TRIAE_CS42_3AL_TGACv1_195515_AA0650390.1	516238168	516239352	TRAES3BF057800050CFD_t1	Peptidase_S10	Serine carboxypeptidase	No
55	QSb.sdsu-3A.1	TRIAE_CS42_3AL_TGACv1_195570_AA0651360.1	516544189	516545150	TRAES3BF057800040CFD_t1	No match	-	No
56	QSb.sdsu-3A.1	TRIAE_CS42_3AL_TGACv1_195577_AA0651420.1	558891383	558893422	TRAES3BF060000110CFD_t1	Lectin_legB	Legume lectin domain	Yes
57	QSb.sdsu-3A.1	TRIAE_CS42_3AL_TGACv1_195577_AA0651430.1	558883910	558884862	TRAES3BF060000120CFD_t1	SNF2_N	SNF2 family N-terminal domain	No
58	QSb.sdsu-3A.1	TRIAE_CS42_3AL_TGACv1_195634_AA0652110.1	562570191	562571306	TRAES3BF061400060CFD_t1	DUF1668	Protein of unknown function (DUF1668)	No
59	QSb.sdsu-3A.1	TRIAE_CS42_3AL_TGACv1_195781_AA0653840.1	534545991	534546915	Traes_3DL_C13508A45.2	RRM_1	RNA recognition motif. (a.k.a. RRM, RBD, or RNP domain)	Yes
60	QSb.sdsu-3A.1	TRIAE_CS42_3AL_TGACv1_195781_AA0653860.1	534531615	534533443	TRAES3BF110300050CFD_t1	No match	-	No
61	QSb.sdsu-3A.1	TRIAE_CS42_3AL_TGACv1_196100_AA0657300.1	513607587	513608536	TRAES3BF048900080CFD_t1	WD40	WD domain, G-beta repeat	Yes
62	QSb.sdsu-3A.1	TRIAE_CS42_3AL_TGACv1_196125_AA0657500.1	511748928	511751341	TRAES3BF000200010CFD_t1	No match	-	No
63	QSb.sdsu-3A.1	TRIAE_CS42_3AL_TGACv1_196150_AA0657680.1	556358856	556360112	Traes_3DL_1D86669CA.1	Pkinase_Tyr	Protein tyrosine kinase	Yes
64	QSb.sdsu-3A.1	TRIAE_CS42_3AL_TGACv1_196244_AA0658710.1	544394343	544395346	Traes_3AL_681758236.2	PEPcase	Phosphoenolpyruvate carboxylase	No
65	QSb.sdsu-3A.1	TRIAE_CS42_3AL_TGACv1_196331_AA0659510.1	542229809	542230677	TRAES3BF010600010CFD_t1	Pkinase	Protein kinase domain	Yes
66	QSb.sdsu-3A.1	TRIAE_CS42_3AL_TGACv1_196443_AA0660450.1	520965564	520966558	TRAES3BF046300180CFD_t1	Lipase_3	Lipase (class 3)	No
67	QSb.sdsu-3A.1	TRIAE_CS42_3AL_TGACv1_196554_AA0661360.1	517491999	517493087	TRAES3BF029100010CFD_t1	HSF_DNA-bind	HSF-type DNA-binding	No
68	QSb.sdsu-3A.1	TRIAE_CS42_3AL_TGACv1_196562_AA0661440.1	565353420	565354697	TRAES3BF030200030CFD_t1	Plus-3	Plus-3 domain	No
69	QSb.sdsu-3A.1	TRIAE_CS42_3AL_TGACv1_196722_AA0662510.1	516120969	516122167	Traes_3AL_5990F914F.1	PHD	PHD-finger	No
70	QSb.sdsu-3A.1	TRIAE_CS42_3AL_TGACv1_196763_AA0662760.1	516784050	516785137	TRAES3BF019900010CFD_t1	Peptidase_C48	Ulp1 protease family, C-terminal catalytic domain	YES	https://onlinelibrary.wiley.com/doi/pdf/10.1046/j.1365-2958.2003.03730.x
71	QSb.sdsu-3A.1	TRIAE_CS42_3AL_TGACv1_197277_AA0665660.1	566319082	566320437	TRAES3BF054900080CFD_t1	PPR	PPR repeat	Yes
72	QSb.sdsu-3A.1	TRIAE_CS42_3AL_TGACv1_197778_AA0667250.1	533632519	533633368	Traes_3AL_D41A15BCA.1	Glyco_hydro_43	Glycosyl hydrolases family 43	Yes
73	QSb.sdsu-3A.1	TRIAE_CS42_3AL_TGACv1_197778_AA0667260.1	533623953	533625656	Traes_3AL_A08E063F0.1	No match	-	No
74	QSb.sdsu-3A.1	TRIAE_CS42_3AL_TGACv1_199052_AA0669360.1	542202997	542204211	Traes_3AL_8C5DCA7F21.2	No match	-	No
75	QSb.sdsu-3A.1	TRIAE_CS42_3AL_TGACv1_199052_AA0669360.1	542202997	542204211	TRAES3BF280100020CFD_t1	Pkinase	Protein kinase domain	Yes
76	QSb.sdsu-4A.1	TRIAE_CS42_4AL_TGACv1_288222_AA0941150.1	691467350	691468082	Traes_4AL_8FABAA6C3.2	NAM	No apical meristem (NAM) protein	No
77	QSb.sdsu-4A.1	TRIAE_CS42_4AL_TGACv1_288367_AA0946570.1	691325192	691325903	Traes_4AL_3AFF9664B.2	NAM	No apical meristem (NAM) protein	No
78	QSb.sdsu-4A.1	TRIAE_CS42_4AL_TGACv1_288446_AA0948840.1	690531334	690532317	Traes_4AL_D08963AB3.1	No match	-	No
79	QSb.sdsu-4A.1	TRIAE_CS42_4AL_TGACv1_288608_AA0953720.1	689093126	689093968	Traes_4AL_71E0C196D.2	No match	-	No
80	QSb.sdsu-4A.1	TRIAE_CS42_4AL_TGACv1_289242_AA0967830.1	692958877	692959255	Traes_4AL_3C7432A1E.1	Pkinase	Protein kinase domain	Yes
81	QSb.sdsu-4A.1	TRIAE_CS42_4AL_TGACv1_289312_AA0968970.1	693494064	693494994	Traes_4AL_A02408BC8.2	GAGA_bind	GAGA binding protein-like family	No
82	QSb.sdsu-4A.1	TRIAE_CS42_4AL_TGACv1_289312_AA0968980.1	693490397	693491554	Traes_4AL_BF396C0C4.1	F-box-like	F-box-like	Yes
83	QSb.sdsu-4A.1	TRIAE_CS42_4AL_TGACv1_289664_AA0974840.1	692545845	692546335	Traes_4AL_5AD9AE555.2	AAA	ATPase family associated with various cellular activities (AAA)	No
84	QSb.sdsu-4A.1	TRIAE_CS42_4AL_TGACv1_289690_AA0975360.1	692393067	692394326	Traes_4AL_A4BB84417.1	Serpin	Serpin (serine protease inhibitor)	Yes
85	QSb.sdsu-4A.1	TRIAE_CS42_4AL_TGACv1_289844_AA0977720.1	691132534	691133901	Traes_4AL_F4A73435D.1	Lung_7-TM_R	Lung seven transmembrane receptor	No
86	QSb.sdsu-4A.1	TRIAE_CS42_4AL_TGACv1_289844_AA0977740.1	691124012	691125001	Traes_4AL_2D1E33772.1	Mg-por_mtran_C	Magnesium-protoporphyrin IX methyltransferase C-terminus	No
87	QSb.sdsu-4A.1	TRIAE_CS42_4AL_TGACv1_290330_AA0984160.1	692271612	692273870	Traes_4AL_CB8B79E3A.1	LRR_8	Leucine rich repeat	Yes
88	QSb.sdsu-4A.1	TRIAE_CS42_4AL_TGACv1_292258_AA0998340.1	692424559	692425533	Traes_4AL_6855E4C57.1	Pyr_redox_3	Pyridine nucleotide-disulphide oxidoreductase	Yes
89	QSb.sdsu-4A.1	TRIAE_CS42_4AL_TGACv1_292965_AA0999930.1	693277215	693278074	Traes_4AL_5E1A031B4.1	Aminotran_1_2	Aminotransferase class I and II	No
90	QSb.sdsu-4A.1	TRIAE_CS42_4AL_TGACv1_292965_AA0999940.1	693279945	693280425	Traes_4AL_97FC445F4.2	Pro_isomerase	Cyclophilin type peptidyl-prolyl cis-trans isomerase/CLD	No
91	QSb.sdsu-4B.1	TRIAE_CS42_4BS_TGACv1_328234_AA1085010.1	15262115	15262696	Traes_4BL_19F19CCC0.1	HLH	Helix-loop-helix DNA-binding domain	No
92	QSb.sdsu-4B.1	TRIAE_CS42_4BS_TGACv1_328687_AA1092120.1	15408716	15409127	Traes_4DS_04FD1AFDB.1	PK	Pyruvate kinase, barrel domain	No
93	QSb.sdsu-4B.1	TRIAE_CS42_4BS_TGACv1_328687_AA1092130.1	15405258	15406509	Traes_4BS_C8276C9CF.2	No match	-	No
94	QSb.sdsu-4B.1	TRIAE_CS42_4BS_TGACv1_330362_AA1107370.1	14266406	14267694	Traes_4DS_D9E2E0DFC.2	Glyco_hydro_17	Glycosyl hydrolases family 17	Yes
95	QSb.sdsu-4B.1	TRIAE_CS42_4BS_TGACv1_330399_AA1107500.1	14532445	14533833	Traes_4BS_5EC01BC81.1	F-box	F-box domain	Yes
96	QSb.sdsu-5A.1	TRIAE_CS42_5AL_TGACv1_374100_AA1190340.1	487269521	487270600	Traes_5DL_B623328B1.2	Pkinase	Protein kinase domain	Yes
97	QSb.sdsu-5A.1	TRIAE_CS42_5AL_TGACv1_374100_AA1190380.1	487365178	487365619	Traes_5DL_84C398615.2	No match	-	No
98	QSb.sdsu-5A.1	TRIAE_CS42_5AL_TGACv1_374144_AA1191580.1	482316625	482317216	Traes_5DL_9880F89B4.1	WD40	WD domain, G-beta repeat	Yes
99	QSb.sdsu-5A.1	TRIAE_CS42_5AL_TGACv1_374210_AA1193690.1	483390691	483391790	Traes_5AS_DB747213F.2	Plant_tran	Plant transposon protein	No
100	QSb.sdsu-5A.1	TRIAE_CS42_5AL_TGACv1_374377_AA1198480.1	484080745	484082134	Traes_5BL_28A843E27.2	PUF	Pumilio-family RNA binding repeat	No
101	QSb.sdsu-5A.1	TRIAE_CS42_5AL_TGACv1_374474_AA1201110.1	486748907	486749820	Traes_5AL_F7469E024.3	FBD	FBD	Yes
102	QSb.sdsu-5A.1	TRIAE_CS42_5AL_TGACv1_374478_AA1201190.1	480285175	480286137	Traes_5AL_3E27DA518.1	No match	-	No
103	QSb.sdsu-5A.1	TRIAE_CS42_5AL_TGACv1_374656_AA1205740.1	480507906	480508592	Traes_5BL_32AEFC86D.1	DUF4228	Domain of unknown function (DUF4228)	No
104	QSb.sdsu-5A.1	TRIAE_CS42_5AL_TGACv1_374879_AA1210870.1	488418179	488419435	Traes_5AL_B0D23BA5F.2	No match	-	No
105	QSb.sdsu-5A.1	TRIAE_CS42_5AL_TGACv1_374879_AA1210880.1	488436357	488437714	Traes_5BL_AFDE9FA98.2	Glyco_hydro_17	Glycosyl hydrolases family 17	Yes
106	QSb.sdsu-5A.1	TRIAE_CS42_5AL_TGACv1_374901_AA1211340.1	489934134	489934581	Traes_5DL_F5063699D.2	ADH_zinc_N_2	Zinc-binding dehydrogenase	YES
107	QSb.sdsu-5A.1	TRIAE_CS42_5AL_TGACv1_374907_AA1211660.1	483706378	483707875	Traes_5DL_B78355FA0.1	AAA_12	AAA domain	v
108	QSb.sdsu-5A.1	TRIAE_CS42_5AL_TGACv1_375170_AA1217180.1	485407246	485407933	Traes_5BL_61696A035.1	DAO	FAD dependent oxidoreductase	No
109	QSb.sdsu-5A.1	TRIAE_CS42_5AL_TGACv1_375225_AA1218060.1	481930422	481931253	Traes_5BL_683438ECC.2	F-box	F-box domain	Yes
110	QSb.sdsu-5A.1	TRIAE_CS42_5AL_TGACv1_375225_AA1218100.1	481902629	481903752	Traes_5BL_ED3D8AC16.2	No match	-	No
111	QSb.sdsu-5A.1	TRIAE_CS42_5AL_TGACv1_375597_AA1224230.1	488023691	488024311	Traes_5BL_DC1CB281C.1	DUF568	Protein of unknown function (DUF568)	No
112	QSb.sdsu-5A.1	TRIAE_CS42_5AL_TGACv1_375597_AA1224240.1	488038462	488039256	Traes_5BL_67EA82CE61.2	DUF568	Protein of unknown function (DUF568)	No
113	QSb.sdsu-5A.1	TRIAE_CS42_5AL_TGACv1_376175_AA1233240.1	480819025	480820033	Traes_5BL_AD9E00DB4.1	p450	Cytochrome P450	Yes
114	QSb.sdsu-5A.1	TRIAE_CS42_5AL_TGACv1_376987_AA1242990.1	484438232	484439136	Traes_5BL_802DCCCC5.2	FBD	FBD	Yes
115	QSb.sdsu-5A.1	TRIAE_CS42_5AL_TGACv1_376987_AA1243000.1	484435768	484436478	Traes_5DL_1DBDCFB87.1	Peptidase_C1	Papain family cysteine protease	No
116	QSb.sdsu-5A.1	TRIAE_CS42_5AL_TGACv1_377105_AA1244130.1	485205060	485205652	Traes_5BL_657BF1497.1	NAM	No apical meristem (NAM) protein	No
117	QSb.sdsu-5A.1	TRIAE_CS42_5AL_TGACv1_377306_AA1245740.1	480334856	480335386	Traes_5BL_28CCE5325.2	NAD_binding_10	NAD(P)H-binding	No
118	QSb.sdsu-5A.1	TRIAE_CS42_5AL_TGACv1_377746_AA1249190.1	485826491	485827075	Traes_5DL_EADC17A7D.2	O-FucT	GDP-fucose protein O-fucosyltransferase	No
119	QSb.sdsu-5A.1	TRIAE_CS42_5AL_TGACv1_378047_AA1250940.1	482119282	482119736	Traes_5BL_7D8CED1FF.1	Glyco_hydro_19	Chitinase class I	Yes
120	QSb.sdsu-5A.1	TRIAE_CS42_5AL_TGACv1_378047_AA1250960.1	482124347	482124857	Traes_5BL_445FD57BE.2	zf-CW	CW-type Zinc Finger	No
121	QSb.sdsu-5A.1	TRIAE_CS42_5AL_TGACv1_378375_AA1253010.1	487854895	487855547	Traes_5DL_BE2E29504.1	Topoisom_bac	DNA topoisomerase	No
122	QSb.sdsu-5A.1	TRIAE_CS42_5AL_TGACv1_378381_AA1253030.1	487838805	487839743	Traes_5DL_88C2F0D41.2	Exo_endo_phos	Endonuclease/Exonuclease/phosphatase family	No
123	QSb.sdsu-5A.1	TRIAE_CS42_5AL_TGACv1_378771_AA1254520.1	487854895	487855547	Traes_5AL_6C02AB5F8.2	Topoisom_bac	DNA topoisomerase	No
124	QSb.sdsu-7B.1	TRIAE_CS42_7BL_TGACv1_576756_AA1853860.1	610482518	610482945	Traes_7DL_92A9F99F6.1	peroxidase	Peroxidase	Yes
125	QSb.sdsu-7B.1	TRIAE_CS42_7BL_TGACv1_576756_AA1853930.1	610735577	610736006	Traes_7DL_46D8A0EC9.1	peroxidase	Peroxidase	Yes
126	QSb.sdsu-7B.1	TRIAE_CS42_7BL_TGACv1_577299_AA1871560.1	609905091	609905468	Traes_7AL_0F6AEC3A5.1	DNA_pol_E_B	DNA polymerase alpha/epsilon subunit B	No
127	QSb.sdsu-7B.1	TRIAE_CS42_7BL_TGACv1_577365_AA1873540.1	608724757	608725474	Traes_7BL_13D715DB0.1	CTD_bind	RNA polymerase II-binding domain.	No
128	QSb.sdsu-7B.1	TRIAE_CS42_7BL_TGACv1_579686_AA1909340.1	608900268	608901661	Traes_7DL_C04B75706.2	LRR_8	Leucine rich repeat	Yes
129	QSb.sdsu-7B.1	TRIAE_CS42_7BL_TGACv1_580601_AA1914780.1	609704145	609704537	Traes_7BL_165F37E7C.1	No match	-
